# Supplementary material for: Impaired ventricular filling limits cardiac reserve during submaximal exercise in people with type 2 diabetes
Source: Cardiovasc Diabetol. 2017 Dec 19;16:160. doi: 10.1186/s12933-017-0644-1 (PMC5735887; doi:10.1186/s12933-017-0644-1)
Supplement: Supplementary file 1 — Additional file 1. Means, standard deviation and statistical comparisons. [file 12933_2017_644_MOESM1_ESM.xlsx]

## Sheet: Sheet1
Variable	Rest		0.4		0.6		P Value
	T2D	CON	T2D	CON	T2D	CON
Heart rate (beats·min-1)	74 ± 3	62 ± 2	99 ± 3	93 ± 2	117 ± 3	118 ± 3	Group: 0.16
							Intensity: <0.01
							Interaction: 0.02
Q̇FFM (L·min-1·kgFFM-1)	0.08 ± 0.00	0.07 ± 0.00	0.12 ± 0.01	0.14 ± 0.01	0.16 ± 0.01	0.19 ± 0.01	Group: 0.17
							Intensity: <0.01
							Interaction: 0.01
SVFFM (mL·kgFFM-1)	1.09 ± 0.06	1.16 ± 0.05	1.26 ± 0.06	1.45 ± 0.06	1.35 ± 0.07	1.61 ± 0.07	Group: 0.05
							Intensity: <0.01
							Interaction: <0.01
EDVFFM (mL·kgFFM-1)	1.85 ± 0.06	1.98 ± 0.07	1.96 ± 0.06	2.12 ± 0.07	1.93 ± 0.08	2.19 ± 0.09	Group: 0.01
							Intensity: 0.01
							Interaction: 0.25
ESVFFM (mL·kgFFM-1)	0.77 ± 0.05	0.82 ± 0.05	0.70 ± 0.06	0.68 ± 0.03	0.60 ± 0.04	0.58 ± 0.05	Group: 0.80
							Intensity: <0.01
							Interaction: 0.36
EF (%)	59 ± 3	59 ± 2	65 ± 3	68 ± 2	68 ± 1	74 ± 1	Group: 0.34
							Intensity: <0.01
							Interaction: 0.03
MABP (mm Hg)	105 ± 2	97 ± 3	106 ± 5	104 ± 2	119 ± 3	107 ± 4	Group: 0.84
							Intensity: <0.01
							Interaction: 0.34
SW (mL·mm Hg-1)	90 ± 6	92 ± 6	102 ± 9	126 ± 8	123 ± 5	145 ± 11	Group: 0.02
							Intensity: <0.01
							Interaction: 0.02
TPR (mm Hg·min·L-1)	25 ± 3	23 ± 1	16 ± 2	13 ± 1	13 ± 1	10 ± 1	Group: 0.08
							Intensity: <0.01
							Interaction: 0.66
E’ (cm·s-1)	6 ± 0	7 ± 0	9 ± 0	11 ± 0	-	-	Group: 0.01
							Intensity: <0.01
							Interaction: 0.39
S’ (cm·s-1)	8 ± 0	8 ± 0	10 ± 1	11 ± 1	12 ± 1	13 ± 1	Group: 0.17
							Intensity: <0.01
							Interaction: 0.27
